# Supplementary material for: Discovery of orally bioavailable Zika and West Nile Virus antiviral compounds targeting the NS2B-NS3 protease
Source: bioRxiv. 2025 Jun 20:2025.06.19.660642. Preprint. [Version 1] doi: 10.1101/2025.06.19.660642 (PMC12262667; doi:10.1101/2025.06.19.660642)
Supplement: Supplement 1 [file media-2.xlsx]

## Sheet: CDD Export 1
Molecule Name	Structure	SMILES	Dose response curve	ZIKV NS2B-NS3 Ki (uM)	ZIKV NS2B-NS3 pKi	Calc molecular ion	Observed molecular ion	HPLC retention time (min)	HPLC method	Variable BB SMILES	Enamine ID for variable BB	Enamine ID
ASAP-0017689		NCC1CCN(C(=O)c2cc(Cl)cc(NC(=O)OCc3ccccc3)c2)CC1		87.4	4.06	401.2	402.2	1.095	Acidic_01	CC(C)(C)OC(=O)NCC1CCNCC1	EN300-57066	Z8966390333
ASAP-0021026		O=C(Nc1cc(Cl)cc(C(=O)Nc2nc3c(s2)CNC3)c1)OCc1ccccc1		76.9	4.11	428	429	1.167	Acidic_01	CC(C)(C)OC(=O)N1Cc2nc(N)sc2C1	EN300-201870	Z8984250655
ASAP-0021189		O=C(Nc1cc(Cl)cc(C(=O)Nc2cccc3c2CNC3)c1)OCc1ccccc1		67.8	4.17	421.2	422.2	0.915	Acidic_01	CC(C)(C)OC(=O)N1Cc2cccc(N)c2C1	EN300-295468	Z8992510994
ASAP-0021480		NC[C@]1(F)C[C@@H](NC(=O)c2cc(Cl)cc(NC(=O)OCc3ccccc3)c2)C1		61.6	4.21	405	406	0.905	Acidic_01	CC(C)(C)OC(=O)NC[C@]1(F)C[C@@H](N)C1	EN300-6738512	Z8997042123
ASAP-0021594		O=C(Nc1cc(Cl)cc(C(=O)Nc2ccnc(OC3CNC3)c2)c1)OCc1ccccc1		59.3	4.23	452.2	453.2	0.958	Acidic_01	CC(C)(C)OC(=O)N1CC(Oc2cc(N)ccn2)C1	EN300-265289	Z8994806111
ASAP-0021029		O=C(Nc1cc(Cl)cc(C(=O)Nc2nc3c(s2)CCNC3)c1)OCc1ccccc1		48	4.32	442	443	1.181	Acidic_01	CC(C)(C)OC(=O)N1CCc2sc(N)nc2C1	EN300-88634	Z8984250656
ASAP-0021589		O=C(Nc1cc(Cl)cc(C(=O)NC[C@@H]2CC3(CNC3)CO2)c1)OCc1ccccc1 |&1:13|		41.3	4.38	429.2	430.2	0.91	Acidic_01	CC(C)(C)OC(=O)N1CC2(CO[C@H](CN)C2)C1 |&1:12|	EN300-322924	Z8996854983
ASAP-0021118		Cc1c(CN)cccc1NC(=O)c1cc(Cl)cc(NC(=O)OCc2ccccc2)c1		40.1	4.4	423	424	0.981	Acidic_01	Cc1c(N)cccc1CNC(=O)OC(C)(C)C	EN300-4451589	Z8992510993
ASAP-0021061		O=C(Nc1cc(Cl)cc(C(=O)Nc2n[nH]c3c2CNC3)c1)OCc1ccccc1		36.1	4.44	411	412	0.896	Acidic_01	CC(C)(C)OC(=O)N1Cc2[nH]nc(N)c2C1	EN300-701412	Z8977861120
ASAP-0021132		NC12CCC(CNC(=O)c3cc(Cl)cc(NC(=O)OCc4ccccc4)c3)(CC1)OC2		29.7	4.53	443.2	444.2	1.087	Acidic_01	CC(C)(C)OC(=O)NC12CCC(CN)(CC1)OC2	EN300-6503832	Z8990665698
ASAP-0021676		NCc1ccc(CNC(=O)c2cc(Cl)cc(NC(=O)OCc3ccccc3)c2)c(F)c1		29.5	4.53	441.2	442.2	0.978	Acidic_01	CC(C)(C)OC(=O)NCc1ccc(CN)c(F)c1	EN300-257710	Z8997042318
ASAP-0021177		Cn1nc(CCN)nc1NC(=O)c1cc(Cl)cc(NC(=O)OCc2ccccc2)c1		28.1	4.55	428	429	0.96	Acidic_01	Cn1nc(CCNC(=O)OC(C)(C)C)nc1N	EN300-7466050	Z8992425645
ASAP-0017744		NC[C@H]1CC[C@H](CNC(=O)c2cc(Cl)cc(NC(=O)OCc3ccccc3)c2)CC1		23.1	4.64	429.2	430.2	0.95	Acidic_01	CC(C)(C)OC(=O)NC[C@H]1CC[C@H](CN)CC1	EN300-214968	Z8930837925
ASAP-0021650		C[C@@H](N)c1cccc(NC(=O)c2cc(Cl)cc(NC(=O)OCc3ccccc3)c2)c1		20.4	4.69	423	424	1.168	Acidic_01	C[C@@H](NC(=O)OC(C)(C)C)c1cccc(N)c1	EN300-6481225	Z8993342396
ASAP-0021291		Cn1nc2c(c1NC(=O)c1cc(Cl)cc(NC(=O)OCc3ccccc3)c1)CNCC2		19.7	4.71	439.2	440.2	1.125	Acidic_01	Cn1nc2c(c1N)CN(C(=O)OC(C)(C)C)CC2	EN300-729497	Z8996854981
ASAP-0021616		CNCc1cccc(NC(=O)c2cc(Cl)cc(NC(=O)OCc3ccccc3)c2)c1		17.6	4.75	423	424	0.964	Acidic_01	CN(Cc1cccc(N)c1)C(=O)OC(C)(C)C	EN300-37241	Z8999055310
ASAP-0021169		NCCCc1cccc(NC(=O)c2cc(Cl)cc(NC(=O)OCc3ccccc3)c2)n1		17	4.77	438.2	439.2	1.216	Acidic_01	CC(C)(C)OC(=O)NCCCc1cccc(N)n1	EN300-12447417	Z8992425649
ASAP-0021210		NCCCc1ccnc(NC(=O)c2cc(Cl)cc(NC(=O)OCc3ccccc3)c2)c1		16.5	4.78	438.2	439.2	0.966	Acidic_01	CC(C)(C)OC(=O)NCCCc1ccnc(N)c1	EN300-26860583	Z8992425650
ASAP-0021142		NCc1ccc(O)c(NC(=O)c2cc(Cl)cc(NC(=O)OCc3ccccc3)c2)c1		16.3	4.79	425	[M-H]- 424	1.122	Acidic_01	CC(C)(C)OC(=O)NCc1ccc(O)c(N)c1	EN300-737604	Z8992510991
ASAP-0017733		C[C@@H](N)c1ccc(NC(=O)c2cc(Cl)cc(NC(=O)OCc3ccccc3)c2)cc1 |&1:1|		13.1	4.88	423	[M-H]- 422	1.194	Acidic_01	C[C@@H](NC(=O)OC(C)(C)C)c1ccc(N)cc1 |&1:1|	EN300-1073544	Z8959291493
ASAP-0021091		C[C@H](N)c1cccc(NC(=O)c2cc(Cl)cc(NC(=O)OCc3ccccc3)c2)c1		12.3	4.91	423.2	424.2	1.155	Acidic_01	C[C@H](NC(=O)OC(C)(C)C)c1cccc(N)c1	EN300-6482458	Z8985399390
ASAP-0017708		O=C(Nc1cc(Cl)cc(C(=O)Nc2cccc(C3CCNCC3)c2)c1)OCc1ccccc1		11.2	4.95	463.2	464.2	1.233	Acidic_01	CC(C)(C)OC(=O)N1CCC(c2cccc(N)c2)CC1	EN300-1723186	Z8966419605
ASAP-0021119		Cc1ccc(NC(=O)c2cc(Cl)cc(NC(=O)OCc3ccccc3)c2)cc1CN		9.81	5.01	423	424	1.012	Acidic_01	Cc1ccc(N)cc1CNC(=O)OC(C)(C)C	EN300-7012025	Z8992529559
ASAP-0017692		NCCc1ccc(NC(=O)c2cc(Cl)cc(NC(=O)OCc3ccccc3)c2)cc1		9.64	5.02	423	424	1.128	Acidic_01	CC(C)(C)OC(=O)NCCc1ccc(N)cc1	EN300-1228926	Z8966419603
ASAP-0017575		NCc1ccc(NC(=O)c2cc(Cl)cc(NC(=O)OCc3ccccc3)c2)cc1		9.23	5.03	409	408 [M-H]-	1.173	Acidic_01	CC(C)(C)OC(=O)NCc1ccc(N)cc1	EN300-51826	Z8930837943
ASAP-0021552		O=C(Nc1cc(Cl)cc(C(=O)Nc2ccc3c(c2)CNCCO3)c1)OCc1ccccc1		6.9	5.16	451	452	1.199	Acidic_01	CC(C)(C)OC(=O)N1CCOc2ccc(N)cc2C1	EN300-125741	Z8992529557
ASAP-0021296		NCCCc1ccc(F)c(NC(=O)c2cc(Cl)cc(NC(=O)OCc3ccccc3)c2)c1		5.63	5.25	455	456	0.998	Acidic_01	CC(C)(C)OC(=O)NCCCc1ccc(F)c(N)c1	EN300-28221426	Z8996972082
ASAP-0021659		NCc1cc(F)cc(NC(=O)c2cc(Cl)cc(NC(=O)OCc3ccccc3)c2)c1		5.26	5.28	427	428	1.204	Acidic_01	CC(C)(C)OC(=O)NCc1cc(N)cc(F)c1	EN300-4826708	Z8992529558
ASAP-0021201		Cc1cc(CN)cc(NC(=O)c2cc(Cl)cc(NC(=O)OCc3ccccc3)c2)c1		4.63	5.33	423	424	1.025	Acidic_01	Cc1cc(N)cc(CNC(=O)OC(C)(C)C)c1	EN300-248066	Z8992529560
ASAP-0021403		NCc1ccc(F)c(NC(=O)c2cc(Cl)cc(NC(=O)OCc3ccccc3)c2)c1		3.9	5.41	427	428	0.997	Acidic_01	CC(C)(C)OC(=O)NCc1ccc(F)c(N)c1	EN300-7171562	Z8992510992
ASAP-0017670		NCCc1cccc(NC(=O)c2cc(Cl)cc(NC(=O)OCc3ccccc3)c2)c1		3.51	5.45	423.2	424.2	1.008	Acidic_01	CC(C)(C)OC(=O)NCCc1cccc(N)c1	EN300-235240	Z8930837934
ASAP-0020915		O=C(Nc1cc(Cl)cc(C(=O)Nc2ccc3c(c2)CNC3)c1)OCc1ccccc1		0.164	6.77	421.2	422.2	0.869	Acidic_01	CC(C)(C)OC(=O)N1Cc2ccc(N)cc2C1	EN300-188167	Z8965928250
ASAP-0017603		NCc1nccc(NC(=O)c2cc(Cl)cc(NC(=O)OCc3ccccc3)c2)n1		> 89.3	< 4.05	411	412	0.907	Acidic_01	CC(C)(C)OC(=O)NCc1nccc(N)n1	EN300-110233	Z8959283862
ASAP-0017626		NC[C@H]1CC[C@H](NC(=O)c2cc(Cl)cc(NC(=O)OCc3ccccc3)c2)CC1		> 89.3	< 4.05	415.2	416.2	1.163	Acidic_01	CC(C)(C)OC(=O)NC[C@H]1CC[C@H](N)CC1	EN300-342416	Z8930837935	t
ASAP-0017638		O=C(Nc1cc(Cl)cc(C(=O)Nc2cccc(CC3CCNCC3)c2)c1)OCc1ccccc1		> 89.3	< 4.05	477.2	478.2	1.134	Acidic_01	CC(C)(C)OC(=O)N1CCC(Cc2cccc(N)c2)CC1	EN300-4350263	Z8966419606	t
ASAP-0017671		NC1(c2cccc(NC(=O)c3cc(Cl)cc(NC(=O)OCc4ccccc4)c3)c2)CCC1		> 89.3	< 4.05	449.2	450.2	1.238	Acidic_01	CC(C)(C)OC(=O)NC1(c2cccc(N)c2)CCC1	EN300-28339245	Z8966419604
ASAP-0017677		CN(C(=O)c1cc(Cl)cc(NC(=O)OCc2ccccc2)c1)c1ccc(CN)cc1		> 89.3	< 4.05	423	424	0.961	Acidic_01	CNc1ccc(CNC(=O)OC(C)(C)C)cc1	EN300-225955	Z8966419602
ASAP-0017695		NC1CCN(C(=O)c2cc(Cl)cc(NC(=O)OCc3ccccc3)c2)CC1		> 89.3	< 4.05	387.2	388.2	1.011	Acidic_01	CC(C)(C)OC(=O)NC1CCNCC1	EN300-36333	Z8966390330
ASAP-0017736		NCCNC(=O)c1cc(Cl)cc(NC(=O)OCc2ccccc2)c1		> 89.3	< 4.05	347	348	0.99	Acidic_01	CC(C)(C)OC(=O)NCCN	EN300-51287	Z8966390332
ASAP-0020812		CC(C)N1CCc2nc(NC(=O)c3cc(Cl)cc(NC(=O)OCc4ccccc4)c3)sc2C1		> 89.3	< 4.05	484	485	1.183	Acidic_01	CC(C)N1CCc2nc(N)sc2C1	EN300-129268	Z8976785728
ASAP-0020825		CN(C)Cc1cc(NC(=O)c2cc(Cl)cc(NC(=O)OCc3ccccc3)c2)sn1		> 89.3	< 4.05	444	445	0.991	Acidic_01	CN(C)Cc1cc(N)sn1.Cl.Cl	EN300-27115312	Z8976785727
ASAP-0020883		Cn1nc2c(c1NC(=O)c1cc(Cl)cc(NC(=O)OCc3ccccc3)c1)CNC2		> 89.3	< 4.05	425	426	0.911	Acidic_01	Cn1nc2c(c1N)CN(C(=O)OC(C)(C)C)C2	EN300-7278565	Z8977861119
ASAP-0020900		CN1CCn2nc(NC(=O)c3cc(Cl)cc(NC(=O)OCc4ccccc4)c3)cc2C1		> 89.3	< 4.05	439	440	0.936	Acidic_01	CN1CCn2nc(N)cc2C1	EN300-364724	Z8976785726
ASAP-0020935		CN1CCc2nc(NC(=O)c3cc(Cl)cc(NC(=O)OCc4ccccc4)c3)sc2C1		> 89.3	< 4.05	456	457	1.153	Acidic_01	CN1CCc2nc(N)sc2C1	EN300-06856	Z8976785730
ASAP-0020975		O=C(Nc1cc(Cl)cc(C(=O)Nc2ncc3n2CCNC3)c1)OCc1ccccc1		> 89.3	< 4.05	425.2	426.2	1.094	Acidic_01	CC(C)(C)OC(=O)N1CCn2c(cnc2N)C1	EN300-33051465	Z8984249180
ASAP-0020976		O=C(Nc1cc(Cl)cc(C(=O)Nc2cc3n(n2)CCNC3)c1)OCc1ccccc1		> 89.3	< 4.05	425.2	426.2	0.755	Acidic_01	CC(C)(C)OC(=O)N1CCn2nc(N)cc2C1	EN300-398678	Z8984249178
ASAP-0021001		O=C(Nc1cc(Cl)cc(C(=O)Nc2cnc3n2CCNC3)c1)OCc1ccccc1		> 89.3	< 4.05	425.2	426.2	1.089	Acidic_01	CC(C)(C)OC(=O)N1CCn2c(N)cnc2C1	EN300-6739180	Z8984249179
ASAP-0021028		O=C(Nc1cc(Cl)cc(C(=O)Nc2n[nH]c3c2CNC32CC2)c1)OCc1ccccc1		> 89.3	< 4.05	437.2	438.2	1.129	Acidic_01	CC(C)(C)OC(=O)N1Cc2c(N)n[nH]c2C12CC2	EN300-4353963	Z8977866125
ASAP-0021036		Cn1nc(NC(=O)c2cc(Cl)cc(NC(=O)OCc3ccccc3)c2)c2c1CNC2		> 89.3	< 4.05	425.14	426	0.75	Acidic_01	Cn1nc(N)c2c1CN(C(=O)OC(C)(C)C)C2	EN300-1116920	Z8984249177
ASAP-0021085		NCc1cn(CCNC(=O)c2cc(Cl)cc(NC(=O)OCc3ccccc3)c2)nn1		> 89.3	< 4.05	428.2	429.2	1.041	Acidic_01	CC(C)(C)OC(=O)NCc1cn(CCN)nn1	EN300-5958360	Z8990659587
ASAP-0021096		O=C(Nc1cc(Cl)cc(C(=O)NCC2(CO)CCNCC2)c1)OCc1ccccc1		> 89.3	< 4.05	431.19	432.2	0.901	Acidic_01	CC(C)(C)OC(=O)N1CCC(CN)(CO)CC1	EN300-5211075	Z8990659590
ASAP-0021116		NCc1nc(CNC(=O)c2cc(Cl)cc(NC(=O)OCc3ccccc3)c2)cs1		> 89.3	< 4.05	430	431	1.077	Acidic_01	CC(C)(C)OC(=O)NCc1nc(CN)cs1	EN300-6321404	Z8990659588
ASAP-0021153		NCCc1nsc(NC(=O)c2cc(Cl)cc(NC(=O)OCc3ccccc3)c2)n1		> 89.3	< 4.05	431	432	0.999	Acidic_01	CC(C)(C)OC(=O)NCCc1nsc(N)n1	EN300-7544722	Z8992425648
ASAP-0021243		CN(C)Cc1csc(NC(=O)c2cc(Cl)cc(NC(=O)OCc3ccccc3)c2)n1		> 89.3	< 4.05	444.2	445.2	1.152	Acidic_01	CN(C)Cc1csc(N)n1	EN300-250101	Z8976785729
ASAP-0021271		O=C(Nc1cc(Cl)cc(C(=O)NCc2n[nH]c3c2CNCC3)c1)OCc1ccccc1		> 89.3	< 4.05	439.2	440.2	1.043	Acidic_01	CC(C)(C)OC(=O)N1CCc2[nH]nc(CN)c2C1	EN300-3250436	Z8990659589
ASAP-0021390		Cn1nc2c(c1NC(=O)c1cc(Cl)cc(NC(=O)OCc3ccccc3)c1)CCNC2		> 89.3	< 4.05	439.2	440.2	0.93	Acidic_01	Cn1nc2c(c1N)CCN(C(=O)OC(C)(C)C)C2	EN300-746409	Z8996854982
ASAP-0021400		O=C(Nc1cc(Cl)cc(C(=O)NC[C@@H]2CCNC3(CC3)C2)c1)OCc1ccccc1 |&1:13|		> 89.3	< 4.05	427.2	428.2	0.958	Acidic_01	CC(C)(C)OC(=O)N1CC[C@@H](CN)CC12CC2 |&1:10|	EN300-7430273	Z8997042271
ASAP-0021445		O=C(Nc1cc(Cl)cc(C(=O)NC[C@H]2CNC3(CC3)CO2)c1)OCc1ccccc1 |&1:13|		> 89.3	< 4.05	429	430	1.065	Acidic_01	CC(C)(C)OC(=O)N1C[C@H](CN)OCC12CC2 |&1:9|	EN300-7493261	Z8996854989
ASAP-0021452		O=C(Nc1cc(Cl)cc(C(=O)NC2([C@H]3CCNC3)CC2)c1)OCc1ccccc1 |&1:13|		> 89.3	< 4.05	413.2	414.2	0.95	Acidic_01	CC(C)(C)OC(=O)N1CC[C@H](C2(N)CC2)C1 |&1:10|	EN300-1270679	Z8997042175
ASAP-0021490		C=CC[C@@]1(NC(=O)c2cc(Cl)cc(NC(=O)OCc3ccccc3)c2)CCNC1 |&1:3|		> 89.3	< 4.05	413	414	0.951	Acidic_01	C=CC[C@@]1(N)CCN(C(=O)OC(C)(C)C)C1 |&1:3|	EN300-6488160	Z8997042292
ASAP-0021511		O=C(Nc1cc(Cl)cc(C(=O)NC[C@@H]2CNCCC2(F)F)c1)OCc1ccccc1 |&1:13|		> 89.3	< 4.05	437.2	438.2	0.963	Acidic_01	CC(C)(C)OC(=O)N1CCC(F)(F)[C@H](CN)C1 |&1:13|	EN300-384161	Z8997042232
ASAP-0021559		O=C(Nc1cc(Cl)cc(C(=O)Nc2nccn2C2CNC2)c1)OCc1ccccc1		> 89.3	< 4.05	425.2	426.2	1.049	Acidic_01	CC(C)(C)OC(=O)N1CC(n2ccnc2N)C1	EN300-31973223	Z8994806042
ASAP-0021562		O=C(NC1=CC(Cl)=CC(C(=O)NC2=NC=C(C3CNC3)S2)=C1)OCC1=CC=CC=C1		> 89.3	< 4.05	442.1	443	1.19	Acidic_01	CC(C)(C)OC(=O)N1CC(c2cnc(N)s2)C1	EN300-26677432	Z8996854992
ASAP-0021607		NCC12CC(NC(=O)c3cc(Cl)cc(NC(=O)OCc4ccccc4)c3)(CCO1)C2		> 89.3	< 4.05	429	430	0.916	Acidic_01	CC(C)(C)OC(=O)NCC12CC(N)(CCO1)C2	EN300-7460561	Z8996846936
ASAP-0021641		C[C@]1(CNC(=O)c2cc(Cl)cc(NC(=O)OCc3ccccc3)c2)CNCCOC1 |&1:1|		> 89.3	< 4.05	431.2	432.2	0.939	Acidic_01	CC(C)(C)OC(=O)N1CCOC[C@@](C)(CN)C1 |&1:12|	EN300-7536809	Z8996854994
ASAP-0021664		NC[C@H]1C[C@@H](CNC(=O)c2cc(Cl)cc(NC(=O)OCc3ccccc3)c2)CCO1 |&1:2,&2:4|		> 89.3	< 4.05	431.2	432.2	0.914	Acidic_01	CC(C)(C)OC(=O)NC[C@H]1C[C@@H](CN)CCO1 |&1:9,&2:11|	EN300-37380797	Z8997042097
ASAP-0022490		O=C(NC1=CC(Cl)=CC(C(=O)NCC[C@H]2COCCN2)=C1)OCC1=CC=CC=C1 |&1:14|		> 89.3	< 4.05	417.2	418	0.899	Acidic_01	CC(C)(C)OC(=O)N1CCOCC1CCN	EN300-372974	Z8987313850

## Sheet: MEthods Definition
METHOD NAME	DESCRIPTION OF METHOD
Acidic_01	Application: initial purity check for all compounds with m/z up to 600 Column: Agilent Poroshell 120 SB-C18 4.6x30mm 2.7 µm Column Temperature: 60°C Mobile phase: А – water (0.1% formic acid), В – acetonitrile (0.1% formic acid) Flow rate: 3 ml/min Gradient: 0.01 min – 1% B, 1.5 min – 100% B, 1.73 min – 100% B MS Ionization mode: Electrospray ionization (ESI) MS Scan range: 83 – 600 m/z UV detect…
